# Supplementary material for: Impacts of DNA methylation on H2A.Z deposition and nucleosome stability
Source: eLife. 2026 Jul 7;15:RP109762. doi: 10.7554/eLife.109762 (PMC13341117; doi:10.7554/eLife.109762)
Supplement: Figure 2—figure supplement 4—source data 2. [file elife-109762-fig2-figsupp4-data2.zip]

Archive with 5 entries (4 files):
- Figure 2 - figure supplement 4 - source data 2/
- Figure 2 - figure supplement 4 - source data 2/Figure 2 - figure supplement 4 - source data 2 - 4A.TIF
- __MACOSX/Figure 2 - figure supplement 4 - source data 2/._Figure 2 - figure supplement 4 - source data 2 - 4A.TIF
- Figure 2 - figure supplement 4 - source data 2/Figure 2 - figure supplement 4 - source data 2 - 4B.tif
- __MACOSX/Figure 2 - figure supplement 4 - source data 2/._Figure 2 - figure supplement 4 - source data 2 - 4B.tif
