# Supplementary material for: Impacts of DNA methylation on H2A.Z deposition and nucleosome stability
Source: eLife. 2026 Jul 7;15:RP109762. doi: 10.7554/eLife.109762 (PMC13341117; doi:10.7554/eLife.109762)
Supplement: Figure 3—source data 2. [file elife-109762-fig3-data2.zip]

Archive with 3 entries (2 files):
- Figure 3 - source data 2/
- Figure 3 - source data 2/Figure 3 - source data 2 - cy5.TIF
- Figure 3 - source data 2/Figure 3 - source data 2 - sybrsafe.TIF
