# Supplementary material for: Impacts of DNA methylation on H2A.Z deposition and nucleosome stability
Source: eLife. 2026 Jul 7;15:RP109762. doi: 10.7554/eLife.109762 (PMC13341117; doi:10.7554/eLife.109762)
Supplement: Figure 3—figure supplement 1—source data 1. [file elife-109762-fig3-figsupp1-data1.zip]

Archive with 9 entries (8 files):
- Figure 3 - figure supplement 1 - source data 1/
- Figure 3 - figure supplement 1 - source data 1/Figure 3 - figure supplement 1 - source data 1 - 1A.png
- __MACOSX/Figure 3 - figure supplement 1 - source data 1/._Figure 3 - figure supplement 1 - source data 1 - 1A.png
- Figure 3 - figure supplement 1 - source data 1/Figure 3 - figure supplement 1 - source data 1 - 1D.png
- __MACOSX/Figure 3 - figure supplement 1 - source data 1/._Figure 3 - figure supplement 1 - source data 1 - 1D.png
- Figure 3 - figure supplement 1 - source data 1/Figure 3 - figure supplement 1 - source data 1 - 1E- cy5.png
- __MACOSX/Figure 3 - figure supplement 1 - source data 1/._Figure 3 - figure supplement 1 - source data 1 - 1E- cy5.png
- Figure 3 - figure supplement 1 - source data 1/Figure 3 - figure supplement 1 - source data 1 - 1E - sybrsafe.png
- __MACOSX/Figure 3 - figure supplement 1 - source data 1/._Figure 3 - figure supplement 1 - source data 1 - 1E - sybrsafe.png
