# Supplementary material for: Impacts of DNA methylation on H2A.Z deposition and nucleosome stability
Source: eLife. 2026 Jul 7;15:RP109762. doi: 10.7554/eLife.109762 (PMC13341117; doi:10.7554/eLife.109762)
Supplement: Figure 3—figure supplement 2—source data 2. [file elife-109762-fig3-figsupp2-data2.zip]

Archive with 9 entries (8 files):
- Figure 3 - figure supplement 2 - source data 2/
- Figure 3 - figure supplement 2 - source data 2/Figure 3 - figure supplement 2 - source data 2 - Rep2 - cy5 - RAW.tif
- Figure 3 - figure supplement 2 - source data 2/Figure 3 - figure supplement 2 - source data 2 - Rep2 - sybrsafe - RAW.tif
- Figure 3 - figure supplement 2 - source data 2/Figure 3 - figure supplement 2 - source data 2 - Rep3 - cy5 - RAW.tif
- Figure 3 - figure supplement 2 - source data 2/Figure 3 - figure supplement 2 - source data 2 - Rep3 - sybrsafe - RAW.tif
- Figure 3 - figure supplement 2 - source data 2/Figure 3 - figure supplement 2 - source data 2 - Rep4 - cy5 - RAW.tif
- Figure 3 - figure supplement 2 - source data 2/Figure 3 - figure supplement 2 - source data 2 - Rep4 - sybrsafe - RAW.tif
- Figure 3 - figure supplement 2 - source data 2/Figure 3 - figure supplement 2 - source data 2 - Rep5 - cy5 - RAW.tif
- Figure 3 - figure supplement 2 - source data 2/Figure 3 - figure supplement 2 - source data 2 - Rep5 - sybrsafe - RAW.tif
