# Supplementary material for: Impacts of DNA methylation on H2A.Z deposition and nucleosome stability
Source: eLife. 2026 Jul 7;15:RP109762. doi: 10.7554/eLife.109762 (PMC13341117; doi:10.7554/eLife.109762)
Supplement: Figure 4—source code 1. [file elife-109762-fig4-code1.zip]

Archive with 1 entries (1 files):
- CnT_BS_AnalysisCode.Rmd
