# Supplementary material for: Impacts of DNA methylation on H2A.Z deposition and nucleosome stability
Source: eLife. 2026 Jul 7;15:RP109762. doi: 10.7554/eLife.109762 (PMC13341117; doi:10.7554/eLife.109762)
Supplement: Figure 4—source code 1. [file elife-109762-fig4-code1.zip › CnT_BS_AnalysisCode.Rmd]

---
title: "CnT-BS Sequencing Analysis"
output:
  pdf_document: default
  html_document: default
date: "2025-05-07"
---

```{r setup, include=FALSE}
knitr::opts_chunk$set(echo = TRUE)
```

# Read Mapping Analysis

## Generating Counts Matrix from Genomic Bins

```{r package list}
library(GenomicRanges)
library(rtracklayer)
library(chromVAR)
library(DESeq2)
library(ChIPseeker)
library(GenomicFeatures)
library(corrplot)
```

```{r creating genomic bins}
#housekeeping
path1 <- '~/path/to/saved/data/'

# read in index file for Xenopus_laevis_v10.1 reference genome
xenLae <- read.table("~/path/to/genome/GCF_017654675.1_Xenopus_laevis_v10.1_genomic.fna.fai", sep="\t")

# make GRanges object for whole genome
xenLae_GR <- GRanges(seqnames=xenLae2$V1, ranges=IRanges(start=1, end=xenLae2$V2))

# use tile function to create bins of 1kbp for the Xenopus genome
xl_1000bp <- tile(xenLae_GR, width=1000)
xl_1000bp <- unlist(xl_1000bp)

# use chromVAR to count fragments across genomic bins. generation of count matrix
sampleList = c('Sperm_H3_rep1','Sperm_H3_rep2','Sperm_H2AZ_rep1', 'Sperm_H2AZ_rep2', 'XTC2_H3_rep1', 'XTC2_H3_rep2', 'XTC2_H2AZ_rep1', 'XTC2_H2AZ_rep2')
path <- "~/path/to/bam/files/"

fragCount = matrix(NA, length(xl_1000bp), length(sampleList))
i=1
for(name in sampleList){
  countsRSE <- chromVAR::getCounts(paste0(path, name, "/", name, ".fp.dd.loc.sorted.bam"), xl_1000bp, paired = TRUE, by_rg = FALSE, format = "bam")
  fragCount[, i] = counts(countsRSE)[,1]
  i = i + 1
}

#rename rows with bin intervals
BinNames <- paste0(as.vector(seqnames(xl_1000bp)), ":", as.vector(start(xl_1000bp)), "-", as.vector(end(xl_1000bp)))
row.names(fragCount) <- BinNames1000

#get rid of mitochondrial reads
MTbins <- grep("MT", row.names(fragCount))
frag <- fragCount[-MTbins,1:8] 
frag_csums <- colSums(frag)
```

```{r removing low read bins}
#getting rid of low read count bins across all samples
#group size: 8, frag >0 for size factor estimation and reproducibility checks; group:2, frag>=22 for other analysis 
smallestGroupSize <- 8
keep_rows <- which(rowSums(frag > 0) >= smallestGroupSize) 
keep <- frag[keep_rows, ] 

#Stats Check
colSums(frag == 0)/nrow(frag)*100 #% empty bins pre filtering
colSums(keep == 0)/nrow(keep)*100 #% empty bins post filtering
(colSums(keep)/colSums(frag[, 1:8]))*100 #% fragments retained post filtering
(length(row.names(keep))/length(row.names(frag)))*100 #% bins retained post filtering
length(row.names(keep)) #number of bins retained
```

## Generation of Correlation Plots

```{r DESeq2}
#size factor estimation with DESeq2 for generation of normalized bigwig files
sampL <- c('H3_sperm', 'H2AZ_sperm', 'H3_xtc', 'H2AZ_xtc')
condition = factor(rep(sampL, each = 2))
dds = DESeqDataSetFromMatrix(countData = keep,
                             colData = DataFrame(condition),
                             design = ~ condition)
dds <- estimateSizeFactors(dds)

#write size factors to txt file for future reference
dds_sizeFactors <- data.frame(c(colData(dds), 1/colData(dds)$sizeFactor))
colnames(dds_sizeFactors) <- c('condition', 'sizeFactor', '1/sizeFactor')

sink(paste0(path1,'deSeq_sizeFactors.txt'))
dds_sizeFactors
sink()

#vst transformation for visualization purposes
vsd <- vst(dds, blind = FALSE)
head(assay(vsd))

#correlation plot on vst transformed counts
vsd_matrix <- as.matrix(assay(vsd))
M = cor(vsd_matrix, use = "complete.obs")
corrplot(M, method = "circle", title = '1000bp Bins vst', mar=c(0,0,2,0), outline = F, addgrid.col = "darkgray", order="hclust", addrect = 4, rect.col = "black", rect.lwd = 3, cl.pos = "b", tl.col = "black", tl.cex = 1, cl.cex = 1, addCoef.col = "black", number.digits = 2, number.cex = 1, col = COL1("Oranges"), col.lim = c(0,1))
```

## Sorting into Quantiles and Annotation Analysis with ChipSeeker

```{r ChipSeeker}
#getting rid of low read count bins across all sample, redoing with more stringent filtering for ChipSeeker analysis
smallestGroupSize <- 2
keep_rows <- which(rowSums(frag > 22) >= smallestGroupSize) 
keep <- frag[keep_rows, ] 

sampL <- c('H3_sperm', 'H2AZ_sperm', 'H3_xtc', 'H2AZ_xtc')
condition = factor(rep(sampL, each = 2))
dds = DESeqDataSetFromMatrix(countData = keep,
                             colData = DataFrame(condition),
                             design = ~ condition)

#separate out normalized counts by sample
H3_sperm <- as.data.frame(counts(dds[,1:2], normalized = TRUE))
H2AZ_sperm <- as.data.frame(counts(dds[,3:4], normalized = TRUE))
H3_xtc <- as.data.frame(counts(dds[,5:6], normalized = TRUE))
H2AZ_xtc <- as.data.frame(counts(dds[,7:8], normalized = TRUE))

#sort in descending order (based on rep1), reformat df to be compatible with GRanges, get quantiles for downstream analysis
for (n in sampL) {
  df_tmp <- setNames(get(n), c('rep1', 'rep2'))
  df_tmp$condition <- rep(n, nrow(df_tmp))
  df_tmp$mean <-  rowMeans(df_tmp[,c('rep1', 'rep2')], na.rm = TRUE)
  df_tmp$range <- rownames(df_tmp)
  df_tmp <- df_tmp[order(-df_tmp$rep1),]
  df_tmp$quantiles <- with(df_tmp, cut(df_tmp$rep1, breaks = quantile(df_tmp$rep1, probs = seq(0, 1, by = 0.2), na.rm = TRUE),
                       include.lowest = TRUE, labels = 5:1 ))
  
  split_tmp <- read.table(text = gsub('-', ':', rownames(df_tmp)), sep = ':')
  colnames(split_tmp) <- c('chr', 'start', 'end')
  
  df_tmp <- cbind(split_tmp, df_tmp)
  assign(paste0(n), df_tmp)
}

rm(list = ls(pattern = '_tmp'))

# make TxDb object from Xenopus Laevis gtf file
TxDb.Xeno <- makeTxDbFromGFF("~/path/to/genome/GCF_017654675.1_Xenopus_laevis_v10.1.anno.sorted.gff")

#make GRanges objects 
H3sperm_GR <- makeGRangesFromDataFrame(H3_sperm, ignore.strand = TRUE, keep.extra.columns = TRUE)
H2AZsperm_GR <- makeGRangesFromDataFrame(H2AZ_sperm, ignore.strand = TRUE, keep.extra.columns = TRUE)
H3xtc_GR <- makeGRangesFromDataFrame(H3_xtc, ignore.strand = TRUE, keep.extra.columns = TRUE)
H2AZxtc_GR <- makeGRangesFromDataFrame(H2AZ_xtc, ignore.strand = TRUE, keep.extra.columns = TRUE)

#make GRangesList object
dfList <- list(H3_sperm, H2AZ_sperm, H3_xtc, H2AZ_xtc)
grList <- lapply(dfList, makeGRangesFromDataFrame, ignore.strand = TRUE, keep.extra.columns = TRUE)

#subset out Q1 and Q5 bins 
grlist_q5 <- lapply(grList, function(x){
  x[x$quantiles == 5,]
})

grlist_q1 <- lapply(grList, function(x){
  x[x$quantiles == 1,]
})

#get genomic annotations of each set of bins
binAnno_q1 <- lapply(grlist_q1, annotatePeak, TxDb = TxDb.Xeno)
names(binAnno_q1) <- sampL

binAnno_q5 <- lapply(grlist_q5, annotatePeak, TxDb = TxDb.Xeno)
names(binAnno_q5) <- sampL

#compare annotations across samples in one graph
plotAnnoBar(binAnno_q1, title = "Top 20% 500bp Bins")
plotAnnoBar(binAnno_q5, title = "Bottom 20% 500bp Bins")
```

# Methylation Analysis

```{r package list}
library(methylKit)
library(rtracklayer)
library(corrplot)
library(DESeq2)
library(ChIPseeker)
library(GenomicFeatures)
```

## Importing and Formatting Methylation Data

```{r methylkit}
#housekeeping section
path2 <- '~/path/to/methylation/data/'
path3 <- '~/path/to/saved/data/' 

#import methylation extraction bedgraph files 
fileNames <- c('Sperm_H3_rep1','Sperm_H3_rep2','Sperm_H2AZ_rep1', 'Sperm_H2AZ_rep2', 'XTC2_H3_rep1', 'XTC2_H3_rep2', 'XTC2_H2AZ_rep1', 'XTC2_H2AZ_rep2')

#read file directories into a list
meList <- list()
indexL <- c(1:8)
for(i in indexL){
  meList[[fileNames[i]]] <- paste0(path2, fileNames[i],'.bismark.cov.gz')
  }

#read listed files into a methylRawList object, only including bases with 10 or more reads covering it
nameL <- list('Sperm_H3_rep1','Sperm_H3_rep2','Sperm_H2AZ_rep1', 'Sperm_H2AZ_rep2', 'XTC2_H3_rep1', 'XTC2_H3_rep2', 'XTC2_H2AZ_rep1', 'XTC2_H2AZ_rep2')

methylCalls <- methRead(meList, 
                        sample.id = nameL,
                        pipeline = 'bismarkCoverage',
                        assembly = 'xl10.1',
                        treatment = c(0,0,1,1,2,2,3,3),
                        mincov = 10
                        )

#filtering out low and high coverage areas
#low already filtered out when making methylList (>= 10)
#high to take care of PCR bias/overamplification 
meCalls_filt <- filterByCoverage(methylCalls,
                                 lo.count = 10,
                                 lo.perc = NULL,
                                 hi.count = NULL,
                                 hi.perc = 99.9)

#normalizing based off median of coverage distributions
meCalls_filt_norm <- normalizeCoverage(meCalls_filt, method = 'median')
```

## Correlation Plots for Reproducibility Checks

```{r corrplot}
#correlation plot using methylation calls
meMerge <- methylKit::unite(meCalls_filt_norm, destrand = FALSE, min.per.group = 1L)
MP <- data.frame(percMethylation(meMerge))
M <- cor(MP, use = 'pairwise.complete') 

corrplot(M, method = "circle", title = '% Methylation Correlations pairwise', mar=c(0,0,2,0), outline = F, addgrid.col = "darkgray", order="hclust", addrect = 4, rect.col = "black", rect.lwd = 3, cl.pos = "b", tl.col = "black", tl.cex = 1, cl.cex = 1, addCoef.col = "black", number.digits = 2, number.cex = 1, col = COL1("Oranges"), col.lim = c(0,1))
```

## Percent Methylation Calls

```{r MePercentages}
##Subset to analyze each condition separately
H3sp <- reorganize(meCalls_filt_norm, sample.ids = renameL[1:2], treatment = c(0,0))
H2AZsp <-  reorganize(meCalls_filt_norm, sample.ids = renameL[3:4], treatment = c(0,0))
H3xtc <- reorganize(meCalls_filt_norm, sample.ids = renameL[5:6], treatment = c(0,0))
H2AZxtc <- reorganize(meCalls_filt_norm, sample.ids = renameL[7:8], treatment = c(0,0))

meList <- list(H3sp, H2AZsp, H3xtc, H2AZxtc)
meList_names <- c('H3 sperm', 'H2AZ sperm', 'H3 xtc', 'H2AZ xtc' )
meMergeL <- lapply(meList, methylKit::unite, destrand = FALSE)
names(meMergeL) <- meList_names
head(meMergeL)

#getting percent methylation values then averaging for both replicates
meth.perL <- lapply(meMergeL, function(x) {
  percMe <- percMethylation(x)
  mean <-  rowMeans(percMe)
  cbind(percMe, mean)
  })

indx <- c(1, 2, 3, 4)
meMergeL_perc <- list()
for (i in indx){
  meMergeL_perc[[i]] <- cbind(meMergeL[[i]], meth.perL[[i]])
}

names(meMergeL_perc) <- meList_names
```

## Differential Methylation Analysis

```{r meDiff}
##Subset for differential analysis (comparisons)
meSperm <- reorganize(meCalls_filt_norm, sample.ids = renameL[1:4], treatment = c(0,0,1,1))
meXTC <-  reorganize(meCalls_filt_norm, sample.ids = renameL[5:8], treatment = c(0,0,1,1))
meH2AZ <- reorganize(meCalls_filt_norm, sample.ids = renameL[c(3,4,7,8)], treatment = c(0,0,1,1))
meH3 <- reorganize(meCalls_filt_norm, sample.ids = renameL[c(1:2,5:6)], treatment = c(0,0,1,1))

#merge subsets and then put in a list for easier handling
meListDE <- list(meSperm, meXTC, meH2AZ, meH3)
meMergeL_DE <-lapply(meListDE, methylKit::unite, destrand = FALSE, min.per.group = 1L)
head(meMergeL_DE)


#applied a correction for overdispersion
deNames <- c('H2AZ vs H3 sperm', 'H2AZ vs H3 xtc', 'H2AZ xtc vs H2AZ sperm', 'H3 xtc vs H3 sperm')
meDEL_ODcorr <- lapply(meMergeL_DE, calculateDiffMeth, overdispersion = "MN", test = "Chisq") 
names(meDEL_ODcorr) <- deNames

#volcano plot of q-value of differences seen
par(mfrow = c(2,2), mar=c(3, 4, 2, 2) + 0.1)
ind <- c(3,4)
for(i in ind){
  data <- getData(meDEL_ODcorr[[i]])
  plot(data$meth.diff, -log10(data$qvalue), xlim = c(-100, 100), ylab = '-log10(q-value)')
  abline(v = 0)
  title(deNames[i])
}

#coloring in points of interest in H3 xtc vs H3 sperm plot
coordinates <- c(7978885, 7978910, 7978939, 7991669, 7991704, 9020747, 9020771, 9020776, 9020786, 9020803, 156452608) #coordinates of ada2L and LOC121393590
data <- getData(meDEL_ODcorr[[4]])
sub <- subset(data, qvalue < 0.01 & meth.diff < -80)
sub2 <- subset(data, start %in% coordinates)
plot(data$meth.diff, -log10(data$qvalue), xlim = c(-100, 100), ylab = '-log10(q-value)')
abline(v = 0)
points(sub$meth.diff, -log10(sub$qvalue), pch = 20, col = "khaki")
points(sub2$meth.diff, -log10(sub2$qvalue), pch = 19, col = "blue")
title(deNames[4])


#getting hyper and hypo methylated regions with at least 25% difference in each comparison 
meHyper_25pL <- lapply(meDEL_ODcorr, getMethylDiff, difference = 25, qvalue = 0.01, type = 'hyper')
meHypo_25pL <- lapply(meDEL_ODcorr, getMethylDiff, difference = 25, qvalue = 0.01, type = 'hypo')

#converting hyper/hypo methylated regions list to GRanges object for use in chipseeker
meHypr_25pGR <- lapply(meHyper_25pL, as, Class = "GRanges")
meHypo_25pGR <- lapply(meHypo_25pL, as, Class = "GRanges")
```

## ChipSeeker analysis of hyper and hypo-methylated regions

```{r ChipSeeker}
#make GRanges list for chipseeker analysis
meGRL <- lapply(meMergeL_perc, as, Class = "GRanges")

# make TxDb object from Xenopus Laevis gtf file reference genome
TxDb.Xeno <- makeTxDbFromGFF("/path/to/genome/GCF_017654675.1_Xenopus_laevis_v10.1.anno.sorted.gff")

#getting hypermethylated (greater than 80%) and hypomethylated (less than 25%) regions
per80 <- lapply(meGRL, function(x){
  x[x$mean >= 80,]
})
per25 <- lapply(meGRL, function(x){
  x[x$mean <= 25,]
})

##annotate bases per condition
meCond80per.anno <- lapply(per80, ChIPseeker::annotatePeak, TxDb = TxDb.Xeno)
meCond25per.anno <- lapply(per25, ChIPseeker::annotatePeak, TxDb = TxDb.Xeno)

#compare annotations across samples in one graph
plotAnnoBar(meCond80per.anno, title = ">= 80% methylation")
plotAnnoBar(meCond25per.anno, title = "<= 25% methylation")
```

## Tiling Analysis for H3 Methylation

```{r methylation tiles}
#import methylation extraction bedgraph files 
fileNames <- c('Sperm_H3_rep1','Sperm_H3_rep2','Sperm_H2AZ_rep1', 'Sperm_H2AZ_rep2', 'XTC2_H3_rep1', 'XTC2_H3_rep2', 'XTC2_H2AZ_rep1', 'XTC2_H2AZ_rep2')

#read file directories into a list
meList <- list()
indexL <- c(1:8)
for(i in indexL){
  meList[[fileNames[i]]] <- paste0(path2, fileNames[i],'.bismark.cov.gz')
  }

nameL <- list('Sperm_H3_rep1','Sperm_H3_rep2','Sperm_H2AZ_rep1', 'Sperm_H2AZ_rep2', 'XTC2_H3_rep1', 'XTC2_H3_rep2', 'XTC2_H2AZ_rep1', 'XTC2_H2AZ_rep2')
#low coverage requirement since tiles will sum up all C/Ts in the specified bins
meH3_loCov.tiles <- methRead(meList, 
                        sample.id = nameL,
                        pipeline = 'bismarkCoverage',
                        assembly = 'xl10.1',
                        treatment = c(0,0,1,1),
                        mincov = 2)

#500bp tiles w/500bp step size, at least 2 CpG covered to count the tile
meH3.tiles <- tileMethylCounts(meH3_loCov.tiles,
                            win.size = 500,
                            step.size = 500,
                            cov.bases = 2)

##Subset to analyze each condition separately
H3sp <- reorganize(meH3.tiles, sample.ids = renameL[1:2], treatment = c(0,0))
H3xtc <- reorganize(meH3.tiles, sample.ids = renameL[3:4], treatment = c(0,0))

meList.tiles <- list(H3sp, H3xtc)
meList_names <- c('H3 sperm', 'H3 xtc')
meMergeL.tiles <- lapply(meList.tiles, methylKit::unite, destrand = FALSE, min.per.group = 1L)
names(meMergeL.tiles) <- meList_names
head(meMergeL.tiles)

#getting percent methylation values then averaging for both replicates
meth.perL <- lapply(meMergeL.tiles, function(x) {
  percMe <- percMethylation(x)
  mean <-  rowMeans(percMe, na.rm = TRUE)
  cbind(percMe, mean)
})

indx <- c(1, 2)
meMergeLper.tiles <- list()
for (i in indx){
  meMergeLper.tiles[[i]] <- cbind(meMergeL.tiles[[i]], meth.perL[[i]])
}

names(meMergeLper.tiles) <- meList_names

#make GRanges list
meGRL.H3.tiles <- lapply(meMergeLper.tiles, as, Class = "GRanges")

#make bigwig files for deeptools analysis
#importing in a bigwig file to get seqlengths info and transferring that to the granges
t <- import('~/path/to/bigwigFile/Example_BigWig.bw', format = 'bigWig')
#making mean meCpG% score column and correcting seqinfo for each GRange
#then exporting as bigwig for deeptools heatmap plotting
indxNames <- c('poH3_sperm_tiles','poH3_xtc_tiles')
indx <- c(1,2)
for(i in indx){
  seqlevels(meGRL.H3.tiles[[i]]) <- seqlevels(t)
  seqinfo(meGRL.H3.tiles[[i]]) <- seqinfo(t)
  trim(meGRL.H3.tiles[[i]])
  names(mcols(meGRL.H3.tiles[[i]]))[9] <- 'score'
  export(meGRL.H3.tiles[[i]], paste0(path3, indxNames[i], '.bw'), format = 'bigWig')
} 
```
