# Supplementary material for: Impacts of DNA methylation on H2A.Z deposition and nucleosome stability
Source: eLife. 2026 Jul 7;15:RP109762. doi: 10.7554/eLife.109762 (PMC13341117; doi:10.7554/eLife.109762)
Supplement: Figure 4—source data 1. [file elife-109762-fig4-data1.zip]

Archive with 7 entries (6 files):
- Figure 4 - source data 1/
- Figure 4 - source data 1/Figure 4 - source data 1 - 4C - Ku70 - LABELED.png
- __MACOSX/Figure 4 - source data 1/._Figure 4 - source data 1 - 4C - Ku70 - LABELED.png
- Figure 4 - source data 1/Figure 4 - source data 1 - 4E - LABELED.png
- __MACOSX/Figure 4 - source data 1/._Figure 4 - source data 1 - 4E - LABELED.png
- Figure 4 - source data 1/Figure 4 - source data 1 - 4C - H2AZ_H4 - LABELED.png
- __MACOSX/Figure 4 - source data 1/._Figure 4 - source data 1 - 4C - H2AZ_H4 - LABELED.png
