# Supplementary material for: Impacts of DNA methylation on H2A.Z deposition and nucleosome stability
Source: eLife. 2026 Jul 7;15:RP109762. doi: 10.7554/eLife.109762 (PMC13341117; doi:10.7554/eLife.109762)
Supplement: Figure 4—figure supplement 3—source data 1. [file elife-109762-fig4-figsupp3-data1.zip]

Archive with 23 entries (22 files):
- Figure 4 - figure supplement 3 - source data 1/
- Figure 4 - figure supplement 3 - source data 1/Figure 4 - figure supplement 3 - source data 1 - 3B - Rep3 - Ku70onH2AZ - LABELED.png
- __MACOSX/Figure 4 - figure supplement 3 - source data 1/._Figure 4 - figure supplement 3 - source data 1 - 3B - Rep3 - Ku70onH2AZ - LABELED.png
- Figure 4 - figure supplement 3 - source data 1/Figure 4 - figure supplement 3 - source data 1 - 3B - Rep3 - H2AZ - LABELED.png
- __MACOSX/Figure 4 - figure supplement 3 - source data 1/._Figure 4 - figure supplement 3 - source data 1 - 3B - Rep3 - H2AZ - LABELED.png
- Figure 4 - figure supplement 3 - source data 1/Figure 4 - figure supplement 3 - source data 1 - 1A - LABELED.png
- __MACOSX/Figure 4 - figure supplement 3 - source data 1/._Figure 4 - figure supplement 3 - source data 1 - 1A - LABELED.png
- Figure 4 - figure supplement 3 - source data 1/Figure 4 - figure supplement 3 - source data 1 - 3B - Rep3 - H2AXF - LABELED.png
- __MACOSX/Figure 4 - figure supplement 3 - source data 1/._Figure 4 - figure supplement 3 - source data 1 - 3B - Rep3 - H2AXF - LABELED.png
- Figure 4 - figure supplement 3 - source data 1/Figure 4 - figure supplement 3 - source data 1 - 3B - Rep2 - H4onH2AZ - LABELED.png
- __MACOSX/Figure 4 - figure supplement 3 - source data 1/._Figure 4 - figure supplement 3 - source data 1 - 3B - Rep2 - H4onH2AZ - LABELED.png
- Figure 4 - figure supplement 3 - source data 1/Figure 4 - figure supplement 3 - source data 1 - 3B - Rep3 - H4onH2AZ - LABELED.png
- __MACOSX/Figure 4 - figure supplement 3 - source data 1/._Figure 4 - figure supplement 3 - source data 1 - 3B - Rep3 - H4onH2AZ - LABELED.png
- Figure 4 - figure supplement 3 - source data 1/Figure 4 - figure supplement 3 - source data 1 - 3B - Rep3 - H4onH2AXF - LABELED.png
- __MACOSX/Figure 4 - figure supplement 3 - source data 1/._Figure 4 - figure supplement 3 - source data 1 - 3B - Rep3 - H4onH2AXF - LABELED.png
- Figure 4 - figure supplement 3 - source data 1/Figure 4 - figure supplement 3 - source data 1 - 3B - Rep2 - H2AXF_Ku70 - LABELED.png
- __MACOSX/Figure 4 - figure supplement 3 - source data 1/._Figure 4 - figure supplement 3 - source data 1 - 3B - Rep2 - H2AXF_Ku70 - LABELED.png
- Figure 4 - figure supplement 3 - source data 1/Figure 4 - figure supplement 3 - source data 1 - 3B - Rep2 - H4onH2AXF - LABELED.png
- __MACOSX/Figure 4 - figure supplement 3 - source data 1/._Figure 4 - figure supplement 3 - source data 1 - 3B - Rep2 - H4onH2AXF - LABELED.png
- Figure 4 - figure supplement 3 - source data 1/Figure 4 - figure supplement 3 - source data 1 - 3B - Rep2 - H2AZ_Ku70 - LABELED.png
- __MACOSX/Figure 4 - figure supplement 3 - source data 1/._Figure 4 - figure supplement 3 - source data 1 - 3B - Rep2 - H2AZ_Ku70 - LABELED.png
- Figure 4 - figure supplement 3 - source data 1/Figure 4 - figure supplement 3 - source data 1 - 3B - Rep3 - Ku70onH2AXF - LABELED.png
- __MACOSX/Figure 4 - figure supplement 3 - source data 1/._Figure 4 - figure supplement 3 - source data 1 - 3B - Rep3 - Ku70onH2AXF - LABELED.png
