# Supplementary material for: Impacts of DNA methylation on H2A.Z deposition and nucleosome stability
Source: eLife. 2026 Jul 7;15:RP109762. doi: 10.7554/eLife.109762 (PMC13341117; doi:10.7554/eLife.109762)
Supplement: Figure 4—figure supplement 4—source data 2. [file elife-109762-fig4-figsupp4-data2.zip]

Archive with 15 entries (14 files):
- Figure 4 - figure supplement 4 - source data 2/
- Figure 4 - figure supplement 4 - source data 2/Figure 4 - figure supplement 4 - source data 2 - 4B - H2AZ1 - RAW.tif
- __MACOSX/Figure 4 - figure supplement 4 - source data 2/._Figure 4 - figure supplement 4 - source data 2 - 4B - H2AZ1 - RAW.tif
- Figure 4 - figure supplement 4 - source data 2/Figure 4 - figure supplement 4 - source data 2 - 4B - H4 - Raw.tif
- __MACOSX/Figure 4 - figure supplement 4 - source data 2/._Figure 4 - figure supplement 4 - source data 2 - 4B - H4 - Raw.tif
- Figure 4 - figure supplement 4 - source data 2/Figure 4 - figure supplement 4 - source data 2 - 4B - ALFA - RAW.tif
- __MACOSX/Figure 4 - figure supplement 4 - source data 2/._Figure 4 - figure supplement 4 - source data 2 - 4B - ALFA - RAW.tif
- Figure 4 - figure supplement 4 - source data 2/Figure 4 - figure supplement 4 - source data 2 - 4A - RAW.tif
- __MACOSX/Figure 4 - figure supplement 4 - source data 2/._Figure 4 - figure supplement 4 - source data 2 - 4A - RAW.tif
- Figure 4 - figure supplement 4 - source data 2/Figure 4 - figure supplement 4 - source data 2 - 4C - H2AZ2 - RAW.tif
- __MACOSX/Figure 4 - figure supplement 4 - source data 2/._Figure 4 - figure supplement 4 - source data 2 - 4C - H2AZ2 - RAW.tif
- Figure 4 - figure supplement 4 - source data 2/Figure 4 - figure supplement 4 - source data 2 - 4C - H4 - RAW.tif
- __MACOSX/Figure 4 - figure supplement 4 - source data 2/._Figure 4 - figure supplement 4 - source data 2 - 4C - H4 - RAW.tif
- Figure 4 - figure supplement 4 - source data 2/Figure 4 - figure supplement 4 - source data 2 - 4E - H4 - RAW.tif
- __MACOSX/Figure 4 - figure supplement 4 - source data 2/._Figure 4 - figure supplement 4 - source data 2 - 4E - H4 - RAW.tif
