# Supplementary material for: Impacts of DNA methylation on H2A.Z deposition and nucleosome stability
Source: eLife. 2026 Jul 7;15:RP109762. doi: 10.7554/eLife.109762 (PMC13341117; doi:10.7554/eLife.109762)
Supplement: Figure 5—source data 2. [file elife-109762-fig5-data2.zip]

Archive with 19 entries (18 files):
- Figure 5 - source data 2/
- Figure 5 - source data 2/Figure 5 - source data 2 - 5B - Ku70 - RAW.tif
- __MACOSX/Figure 5 - source data 2/._Figure 5 - source data 2 - 5B - Ku70 - RAW.tif
- Figure 5 - source data 2/Figure 5 - source data 2 - 5A - ponceau - RAW.tif
- __MACOSX/Figure 5 - source data 2/._Figure 5 - source data 2 - 5A - ponceau - RAW.tif
- Figure 5 - source data 2/Figure 5 - source data 2 - 5F - H4 - RAW.tif
- __MACOSX/Figure 5 - source data 2/._Figure 5 - source data 2 - 5F - H4 - RAW.tif
- Figure 5 - source data 2/Figure 5 - source data 2 - 5E - RAW.tif
- __MACOSX/Figure 5 - source data 2/._Figure 5 - source data 2 - 5E - RAW.tif
- Figure 5 - source data 2/Figure 5 - source data 2 - 5A- RAW.tif
- __MACOSX/Figure 5 - source data 2/._Figure 5 - source data 2 - 5A- RAW.tif
- Figure 5 - source data 2/Figure 5 - source data 2 - 5B - H4 - RAW.tif
- __MACOSX/Figure 5 - source data 2/._Figure 5 - source data 2 - 5B - H4 - RAW.tif
- Figure 5 - source data 2/Figure 5 - source data 2 - 5F - ZNHIT1 - RAW.tif
- __MACOSX/Figure 5 - source data 2/._Figure 5 - source data 2 - 5F - ZNHIT1 - RAW.tif
- Figure 5 - source data 2/Figure 5 - source data 2 - 5B - H2AZ - RAW.tif
- __MACOSX/Figure 5 - source data 2/._Figure 5 - source data 2 - 5B - H2AZ - RAW.tif
- Figure 5 - source data 2/Figure 5 - source data 2 - 5B - H2AXF - RAW.tif
- __MACOSX/Figure 5 - source data 2/._Figure 5 - source data 2 - 5B - H2AXF - RAW.tif
