# Supplementary material for: Impacts of DNA methylation on H2A.Z deposition and nucleosome stability
Source: eLife. 2026 Jul 7;15:RP109762. doi: 10.7554/eLife.109762 (PMC13341117; doi:10.7554/eLife.109762)
Supplement: Figure 5—figure supplement 1—source data 2. [file elife-109762-fig5-figsupp1-data2.zip]

Archive with 25 entries (24 files):
- Figure 5 - figure supplement 1 - source data 2/
- Figure 5 - figure supplement 1 - source data 2/Figure 5 - figure supplement 1 - source data 2 - 1B - Rep1 - RAW.tif
- __MACOSX/Figure 5 - figure supplement 1 - source data 2/._Figure 5 - figure supplement 1 - source data 2 - 1B - Rep1 - RAW.tif
- Figure 5 - figure supplement 1 - source data 2/Figure 5 - figure supplement 1 - source data 2 - 1C - Rep3 - Ku70 - RAW.tif
- __MACOSX/Figure 5 - figure supplement 1 - source data 2/._Figure 5 - figure supplement 1 - source data 2 - 1C - Rep3 - Ku70 - RAW.tif
- Figure 5 - figure supplement 1 - source data 2/Figure 5 - figure supplement 1 - source data 2 - 1C - Rep2 - H2AXF - RAW.tif
- __MACOSX/Figure 5 - figure supplement 1 - source data 2/._Figure 5 - figure supplement 1 - source data 2 - 1C - Rep2 - H2AXF - RAW.tif
- Figure 5 - figure supplement 1 - source data 2/Figure 5 - figure supplement 1 - source data 2 - 1D - RAW.tif
- __MACOSX/Figure 5 - figure supplement 1 - source data 2/._Figure 5 - figure supplement 1 - source data 2 - 1D - RAW.tif
- Figure 5 - figure supplement 1 - source data 2/Figure 5 - figure supplement 1 - source data 2 - 1C - Rep2 - Ku70 - RAW.tif
- __MACOSX/Figure 5 - figure supplement 1 - source data 2/._Figure 5 - figure supplement 1 - source data 2 - 1C - Rep2 - Ku70 - RAW.tif
- Figure 5 - figure supplement 1 - source data 2/Figure 5 - figure supplement 1 - source data 2 - 1C - Rep3 - H4 - RAW.tif
- __MACOSX/Figure 5 - figure supplement 1 - source data 2/._Figure 5 - figure supplement 1 - source data 2 - 1C - Rep3 - H4 - RAW.tif
- Figure 5 - figure supplement 1 - source data 2/Figure 5 - figure supplement 1 - source data 2 - 1C - Rep3 - H2AXF - RAW.tif
- __MACOSX/Figure 5 - figure supplement 1 - source data 2/._Figure 5 - figure supplement 1 - source data 2 - 1C - Rep3 - H2AXF - RAW.tif
- Figure 5 - figure supplement 1 - source data 2/Figure 5 - figure supplement 1 - source data 2 - 1C - Rep2 - H4 - RAW.tif
- __MACOSX/Figure 5 - figure supplement 1 - source data 2/._Figure 5 - figure supplement 1 - source data 2 - 1C - Rep2 - H4 - RAW.tif
- Figure 5 - figure supplement 1 - source data 2/Figure 5 - figure supplement 1 - source data 2 - 1B - Rep3 - RAW.tif
- __MACOSX/Figure 5 - figure supplement 1 - source data 2/._Figure 5 - figure supplement 1 - source data 2 - 1B - Rep3 - RAW.tif
- Figure 5 - figure supplement 1 - source data 2/Figure 5 - figure supplement 1 - source data 2 - 1C - Rep3 - H2AZ - RAW.tif
- __MACOSX/Figure 5 - figure supplement 1 - source data 2/._Figure 5 - figure supplement 1 - source data 2 - 1C - Rep3 - H2AZ - RAW.tif
- Figure 5 - figure supplement 1 - source data 2/Figure 5 - figure supplement 1 - source data 2 - 1B - Rep2 - RAW.tif
- __MACOSX/Figure 5 - figure supplement 1 - source data 2/._Figure 5 - figure supplement 1 - source data 2 - 1B - Rep2 - RAW.tif
- Figure 5 - figure supplement 1 - source data 2/Figure 5 - figure supplement 1 - source data 2 - 1C - Rep2 - H2AZ - RAW.tif
- __MACOSX/Figure 5 - figure supplement 1 - source data 2/._Figure 5 - figure supplement 1 - source data 2 - 1C - Rep2 - H2AZ - RAW.tif
