# Supplementary material for: Impacts of DNA methylation on H2A.Z deposition and nucleosome stability
Source: eLife. 2026 Jul 7;15:RP109762. doi: 10.7554/eLife.109762 (PMC13341117; doi:10.7554/eLife.109762)
Supplement: Figure 5—figure supplement 3—source data 1. [file elife-109762-fig5-figsupp3-data1.zip]

Archive with 2 entries (1 files):
- Figure 5 - figure supplement 3 - source data 1/
- Figure 5 - figure supplement 3 - source data 1/Figure 5 - figure supplement 3 - source data 1 - LABELED.png
