# Supplementary material for: Impacts of DNA methylation on H2A.Z deposition and nucleosome stability
Source: eLife. 2026 Jul 7;15:RP109762. doi: 10.7554/eLife.109762 (PMC13341117; doi:10.7554/eLife.109762)
Supplement: Figure 5—figure supplement 4—source data 2. [file elife-109762-fig5-figsupp4-data2.zip]

Archive with 15 entries (14 files):
- Figure 5 - figure supplement 4 - source data 2/
- Figure 5 - figure supplement 4 - source data 2/Figure 5 - figure supplement 4 - source data 2 - 4A - UBN2 - RAW.tif
- __MACOSX/Figure 5 - figure supplement 4 - source data 2/._Figure 5 - figure supplement 4 - source data 2 - 4A - UBN2 - RAW.tif
- Figure 5 - figure supplement 4 - source data 2/Figure 5 - figure supplement 4 - source data 2 - 4B - SRCAP - RAW.tif
- __MACOSX/Figure 5 - figure supplement 4 - source data 2/._Figure 5 - figure supplement 4 - source data 2 - 4B - SRCAP - RAW.tif
- Figure 5 - figure supplement 4 - source data 2/Figure 5 - figure supplement 4 - source data 2 - 4C - H3 - RAW.tif
- __MACOSX/Figure 5 - figure supplement 4 - source data 2/._Figure 5 - figure supplement 4 - source data 2 - 4C - H3 - RAW.tif
- Figure 5 - figure supplement 4 - source data 2/Figure 5 - figure supplement 4 - source data 2 - 4B - ponceau - RAW.tif
- __MACOSX/Figure 5 - figure supplement 4 - source data 2/._Figure 5 - figure supplement 4 - source data 2 - 4B - ponceau - RAW.tif
- Figure 5 - figure supplement 4 - source data 2/Figure 5 - figure supplement 4 - source data 2 - 4C - ponceau - RAW.tif
- __MACOSX/Figure 5 - figure supplement 4 - source data 2/._Figure 5 - figure supplement 4 - source data 2 - 4C - ponceau - RAW.tif
- Figure 5 - figure supplement 4 - source data 2/Figure 5 - figure supplement 4 - source data 2 - 4C - xKID_Dppa2_ZNHIT1 - RAW.tif
- __MACOSX/Figure 5 - figure supplement 4 - source data 2/._Figure 5 - figure supplement 4 - source data 2 - 4C - xKID_Dppa2_ZNHIT1 - RAW.tif
- Figure 5 - figure supplement 4 - source data 2/Figure 5 - figure supplement 4 - source data 2 - 4A - ponceau - RAW.tif
- __MACOSX/Figure 5 - figure supplement 4 - source data 2/._Figure 5 - figure supplement 4 - source data 2 - 4A - ponceau - RAW.tif
